# Supplementary material for: Fast and Deep Diagnosis Using Blood-Based ATR-FTIR Spectroscopy for Digestive Tract Cancers
Source: Biomolecules. 2022 Dec 5;12(12):1815. doi: 10.3390/biom12121815 (PMC9775374; doi:10.3390/biom12121815)
Supplement: Supplementary file 1 [file biomolecules-12-01815-s001.zip]

Archive with 1 entries (1 files):
- biomolecules-1911337-supplementary.pdf
